# Supplementary material for: Characterisation of sugar beet (Beta vulgaris L. ssp. vulgaris) varieties using microsatellite markers
Source: BMC Genet. 2010 May 18;11:41. doi: 10.1186/1471-2156-11-41 (PMC2890681; doi:10.1186/1471-2156-11-41)
Supplement: Additional file 1 — A table reporting gene diversity, allelic richness and Fis values per marker and variety. [file 1471-2156-11-41-S1.XLS]

## Sheet: Rev1TableS1
Marker	Variety (diploid, scored codominantly)
	Aristo	Brigitta	Crestor	Fortis	HI0032	KWS8123	Lenora	Madonna	Nemil	Rebecca	Stru2001
Gene diversity per locus and per diploid variety
bvv15	0.515	0.518	0.609	0.230	0.490	0.351	0.379	0.296	0.744	0.430	0.500
bvv17	0.617	0.572	0.564	0.663	0.643	0.130	0.268	0.370	0.388	0.080	0.684
bvv21	0.500	0.273	0.590	0.571	0.681	0.549	0.484	0.160	0.556	0.000	0.000
bvv23	0.619	0.000	0.497	0.670	0.659	0.384	0.286	0.508	0.105	0.482	0.000
bvv30	0.524	0.370	0.474	0.515	0.432	0.429	0.543	0.477	0.415	0.613	0.067
bvv32	0.490	0.080	0.453	0.743	0.658	0.099	0.000	0.522	0.591	0.718	0.655
bvv43	0.662	0.652	0.399	0.648	0.584	0.480	0.297	0.392	0.516	0.693	0.357
bvv51	0.757	0.440	0.639	0.449	0.497	0.499	0.452	0.706	0.324	0.524	0.579
bvv53	0.503	0.629	0.499	0.457	0.550	0.000	0.618	0.321	0.499	0.414	0.368
bvv60	0.284	0.465	0.500	0.509	0.068	0.461	0.303	0.470	0.500	0.327	0.448
bvv61	0.689	0.628	0.741	0.228	0.551	0.343	0.568	0.580	0.528	0.453	0.487
bvv64	0.757	0.535	0.648	0.712	0.706	0.747	0.000	0.243	0.274	0.653	0.268
Allelic Richness per locus and per population
based on a minimum sample size of 25 diploid individuals
bvv15	4667	3000	3975	2990	3845	2833	3667	3808	6679	3000	3975
bvv17	3000	3000	2996	3000	3000	2830	2833	2000	2999	2000	3000
bvv21	2975	2000	3000	3000	3000	2975	2975	2971	3000	1000	1000
bvv23	4971	1000	2000	3983	3862	2975	2000	2000	2883	3000	1000
bvv30	3833	2000	3000	2983	2862	2975	2975	2000	2990	3000	1975
bvv32	2000	2000	2975	4000	4000	2808	1000	2975	3893	4000	3000
bvv43	3000	4000	2000	3000	3966	2000	2975	3000	2000	4000	2833
bvv51	4000	2000	4000	3862	3000	3000	3000	4000	3922	3000	3975
bvv53	2000	4000	2000	2000	3845	1000	3000	2996	2000	4000	3000
bvv60	2000	2000	2000	2983	1983	2000	2000	3000	2000	2000	2000
bvv61	6829	4000	6641	4705	4860	2975	3996	5000	6776	3000	4829
bvv64	4996	3000	4862	4862	4998	4975	1000	2833	2000	3000	2975
Fis per population
bvv15	0.158	-0.237	-0.532	0.224	-0.268	-0.139	0.120	0.099	-0.152	-0.116	0.000
bvv17	0.892	0.860	0.941	0.428	0.356	0.743	0.876	1000	0.724	1000	0.708
bvv21	0.600	-0.171	0.040	0.578	0.544	1000	-0.033	0.374	-0.350	-	-
bvv23	0.569	-	1000	1000	0.529	1000	0.767	1000	0.321	0.917	-
bvv30	0.300	-0.297	-0.056	-0.608	0.041	-0.166	0.263	-0.302	-0.118	0.478	1000
bvv32	-0.566	1000	1000	0.536	0.423	0.663	-	1000	0.032	0.276	0.440
bvv43	1000	0.877	0.164	1000	1000	1000	1000	0.830	1000	0.712	0.907
bvv51	0.164	-0.455	-0.200	-0.075	-0.249	-0.270	-0.254	-0.181	0.086	-0.068	-0.267
bvv53	-0.589	-0.399	-0.871	-0.358	-0.691		0.299	0.480	0.034	0.324	-0.178
bvv60	0.296	-0.548	-0.933	-0.424	-0.018	-0.229	-0.208	-0.276	-0.333	0.020	-0.487
bvv61	0.613	0.936	0.011	0.395	-0.189	1000	0.648	0.713	0.256	1000	0.452
bvv64	0.956	0.925	0.362	0.516	0.512	0.331	-	0.863	-0.174	1000	0.129
All	0.417	0.241	0.065	0.330	0.222	0.404	0.309	0.434	0.084	0.495	0.222
